# Supplementary material for: Dynamics of Cell Shape Inheritance in Fission Yeast
Source: PLoS One. 2014 Sep 11;9(9):e106959. doi: 10.1371/journal.pone.0106959 (PMC4161360; doi:10.1371/journal.pone.0106959)
Supplement: Table S2 — Compilation of all the measurements of the studied curved mutants and the wild-type. This file allows the reader to sort and filter the data according to every set of data. (XLS) [file pone.0106959.s008.xls]

## Sheet: Sheet1
	Table 1									Table 2								Table 3						Table 4				penetrance G1	penetrance G1	penetrance G2	penetrance G2	G1	G2
	Deletion	Function of the protein whose gene is deleted	n	Overall penetrance	S-shaped cells	oblique septum	bent/(curved+bent)	cluster	repeats	1	2	3	4	5	6	Measured penetrance	Predicted penetrance	1	2	3	4	5	6	1	2	3	4	curved G0	straight G0	curved G0	straight G0	ratio C/S	ratio C/S
	alp14∆	Microtubule cytoskeleton organization	377	0.38196	0.0294118	0.0144928	0.0923077	mit/rib	1	0.59	0.22	0	0.12	0.07	0	0.34	0.15	0.52	0.43	0.06	0.53	0.35	0.12	0.9	0.1	0.71	0.29	0.1875	0.136352	0.125	0.1515	1.37511	0.825083
	mal3∆	Microtubule associated protein	357	0.39497	0.0291262	0.0795455	0.028169	pol	3	0.27	0.27	0.08	0.12	0.19	0.06	0.37	0.38	0.51	0.39	0.1	0.34	0.47	0.18	0.72	0.28	0.43	0.57	0.422617	0.348869	0.4559	0.3476	1.21139	1.31157
	mgr2∆	Mitochondrial membrane protein (inferred)	349	0.1347	0	0.0657895	0	mit/rib	1	0.74	0.17	0.02	0.06	0.01	0.01	0.11	0.11	0.68	0.3	0.02	0.58	0.33	0.08	0.9	0.1	0.74	0.26	0.135989	0.110764	0.0833	0.0952	1.22774	0.875
	mss116∆	Mitochondrial RNA-helicase (inferred)	392	0.1632	0.00990099	0.0789474	0.0217391	mit/rib	1	0.58	0.26	0.02	0.1	0.04	0	0.12	0.17	0.64	0.31	0.05	0.56	0.31	0.12	0.85	0.15	0.78	0.22	0.156184	0.170084	0.0556	0.1778	0.918275	0.312711
	mto1∆	Microtubule nucleation	248	0.3185	0.00980392	0.0153846	0.0384615	pol	2	0.26	0.34	0.05	0.18	0.15	0.03	0.35	0.32	0.41	0.51	0.08	0.33	0.41	0.26	0.7	0.3	0.66	0.34	0.289355	0.333282	0.3571	0.3222	0.8682	1.10832
	mto2∆	Microtubule nucleation	189	0.4974	0	0.0526316	0	pol	1	0.12	0.27	0.12	0.1	0.25	0.14	0.57	0.52	0.67	0.27	0.06	0.34	0.49	0.18	0.53	0.47	0.34	0.66	0.542187	0.505765	0.5	0.5254	1.07201	0.951656
	pom1∆	Cell morphogenesis	173	0.2717	0.030303	0.231707	0.119403	pol	1	0.29	0.36	0.08	0.1	0.13	0.05	0.2	0.37	0.54	0.4	0.06	0.5	0.4	0.1	0.68	0.32	0.52	0.48	0.413768	0.3533	0.3333	0.3145	1.17115	1.05978
	ria1∆	Ribosome biogenesis (inferred)	203	0.1527	0	0.0266667	0.0434783	mit/rib	1	0.56	0.26	0.02	0.1	0.06	0	0.18	0.18	0.66	0.33	0.01	0.6	0.3	0.1	0.8	0.2	0.9	0.1	0.1875	0.180701	0.2308	0.1667	1.03762	1.38452
	rpl3702∆	Ribosomal protein 60S (inferred)	319	0.1787	0	0.0675676	0	mit/rib	1	0.59	0.21	0.03	0.11	0.05	0	0.12	0.17	0.66	0.32	0.02	0.5	0.35	0.15	0.86	0.14	0.74	0.26	0.17938	0.163463	0.1094	0.1636	1.09738	0.668704
	swc2∆	Chromatin remodelling, regulation of transcription	212	0.3255	0.0135135	0.0285714	0	chrom	3	0.45	0.24	0.05	0.06	0.13	0.07	0.28	0.31	0.69	0.22	0.09	0.43	0.46	0.11	0.74	0.26	0.5	0.5	0.535673	0.22499	0.3864	0.275	2.38088	1.40509
	swr1∆	SNF2 Helicase, chromatin remodelling	191	0.288	0.00990099	0.0149254	0	chrom	1	0.41	0.29	0.03	0.07	0.17	0.03	0.3	0.29	0.73	0.23	0.03	0.54	0.33	0.13	0.75	0.25	0.56	0.44	0.422169	0.239676	0.5	0.1864	1.76141	2.6824
	tea1∆	Polarity establishment and maintenance	264	0.4167	0.047619	0.0632911	0.0958904	pol	1	0.24	0.28	0.1	0.12	0.2	0.08	0.43	0.41	0.51	0.36	0.12	0.35	0.5	0.15	0.62	0.38	0.52	0.48	0.455102	0.384312	0.45	0.3939	1.1842	1.14242
	tea2∆	Kinesin, microtubule motor	497	0.4024	0.0710059	0.0361446	0.0275229	pol	1	0.22	0.24	0.12	0.12	0.19	0.11	0.44	0.45	0.43	0.45	0.12	0.25	0.54	0.21	0.65	0.35	0.39	0.61	0.485653	0.416667	0.4655	0.4327	1.16557	1.0758
	tea4∆	Polarity establishment and maintenance	300	0.3733	0.0168067	0.0757576	0.0288462	pol	2	0.2	0.26	0.11	0.11	0.16	0.16	0.5	0.48	0.53	0.41	0.07	0.33	0.48	0.19	0.61	0.39	0.34	0.66	0.567222	0.414343	0.5758	0.4191	1.36897	1.3739
	tip1∆	Microtubule cytoskeleton organization	250	0.368	0.0421053	0.0526316	0.0655738	pol	1	0.23	0.3	0.07	0.11	0.17	0.13	0.48	0.43	0.37	0.41	0.22	0.21	0.53	0.26	0.68	0.32	0.43	0.57	0.524502	0.368813	0.4265	0.4052	1.42214	1.05257
	vps71∆	Chromatin remodelling (inferred)	192	0.3021	0	0.03125	0	chrom	1	0.26	0.27	0.07	0.11	0.21	0.07	0.42	0.38	0.76	0.16	0.08	0.5	0.34	0.16	0.63	0.37	0.58	0.42	0.449975	0.342066	0.4444	0.3077	1.31546	1.44426
	wild-type		290	0.0759	0.00862069	0.0375	0	wt	2	0.9	0.08	0	0.02	0	0	0.05	0.04	0.73	0.24	0.02	0.33	0.67	0	0.94	0.06	0.93	0.07	0	0.0416497	0	0.0256	0	0
